# Supplementary material for: Novel and Potential Photoprotective and Tyrosinase Inhibitory Effects of Tetrastigma erubescens Extracts: Evidence from In Vitro Assays and Computational Approach
Source: Life (Basel). 2025 Jun 22;15(7):995. doi: 10.3390/life15070995 (PMC12300742; doi:10.3390/life15070995)
Supplement: Supplementary file 1 [file life-15-00995-s001.zip]

Archive with 1 entries (1 files):
- life-3581402-supplementary.pdf
